# Supplementary material for: Effects of Long-Term Controlled-Release Urea on Soil Greenhouse Gas Emissions in an Open-Field Lettuce System
Source: Plants (Basel). 2024 Apr 10;13(8):1071. doi: 10.3390/plants13081071 (PMC11054608; doi:10.3390/plants13081071)
Supplement: Supplementary file 1 [file plants-13-01071-s001.zip]

Archive with 1 entries (1 files):
- plants-2749394-supplementary.pdf
